# Supplementary material for: ﻿Synotisjinpingensis (Asteraceae, Senecioneae), a new species with white ray florets from southeastern Yunnan, China
Source: PhytoKeys. 2023 Nov 20;235:199–210. doi: 10.3897/phytokeys.235.112230 (PMC10682980; doi:10.3897/phytokeys.235.112230)
Supplement: XML Treatment for Synotis jinpingensis [file phytokeys.235.112230-treatment1.xml]

<!DOCTYPE tp:taxon-treatment
  PUBLIC "-//TaxonX//DTD Taxonomic Treatment Publishing DTD v0 20100105//EN" "tax-treatment-NSO.dtd">
<tp:taxon-treatment xmlns:tp="http://www.plazi.org/taxpub"><tp:treatment-meta><kwd-group><label>Taxon classification</label><kwd>
                <named-content content-type="kingdom">Plantae</named-content>
              </kwd><kwd>
                <named-content content-type="order">Asterales</named-content>
              </kwd><kwd>
                <named-content content-type="family">Asteraceae</named-content>
              </kwd></kwd-group><mixed-citation publication-type="journal"><person-group><name><surname>Zhao</surname><given-names>Liao-Chen</given-names></name><name><surname>Chen</surname><given-names>Ren</given-names></name><name><surname>Yu</surname><given-names>Zhi-Yong</given-names></name><name><surname>Tang</surname><given-names>Ming</given-names></name><name><surname>Yang</surname><given-names>Qin-Er</given-names></name></person-group><article-title>﻿<italic><tp:taxon-name><tp:taxon-name-part taxon-name-part-type="genus" reg="Synotis">Synotis</tp:taxon-name-part><tp:taxon-name-part taxon-name-part-type="species" reg="jinpingensis">jinpingensis</tp:taxon-name-part></tp:taxon-name></italic> (<tp:taxon-name><tp:taxon-name-part taxon-name-part-type="family">Asteraceae</tp:taxon-name-part></tp:taxon-name>, <tp:taxon-name><tp:taxon-name-part taxon-name-part-type="tribe">Senecioneae</tp:taxon-name-part></tp:taxon-name>), a new species with white ray florets from southeastern Yunnan, China</article-title><source>PhytoKeys</source><day>20</day><month>11</month><year>2023</year><volume>235</volume><fpage>199</fpage><lpage>210</lpage><pub-id pub-id-type="doi">10.3897/phytokeys.235.112230</pub-id></mixed-citation></tp:treatment-meta><tp:nomenclature><label>﻿</label><tp:taxon-name>
              <object-id xmlns:xlink="http://www.w3.org/1999/xlink" content-type="arpha" xlink:type="simple">54325AEC-158F-5B40-9673-A933DA627C77</object-id>
              <tp:taxon-name-part taxon-name-part-type="genus" reg="Synotis">Synotis</tp:taxon-name-part>
              <tp:taxon-name-part taxon-name-part-type="species" reg="jinpingensis">jinpingensis</tp:taxon-name-part>
              <object-id xmlns:xlink="http://www.w3.org/1999/xlink" content-type="ipni" xlink:type="simple">urn:lsid:ipni.org:names:77331168-1</object-id>
            </tp:taxon-name><tp:taxon-authority>M.Tang, Z.Y.Yu &amp; Q.E.Yang</tp:taxon-authority><tp:taxon-status xmlns:xlink="http://www.w3.org/1999/xlink" xlink:type="simple">sp. nov.</tp:taxon-status><xref ref-type="fig" rid="F1">Figs 1</xref><xref ref-type="fig" rid="F4">, 4</xref></tp:nomenclature><tp:treatment-sec sec-type="material" id="SECID0EQHAE"><title>Type.</title><p>China. Yunnan province: Jinping county, Fenshuiling National Nature Reserve, Guaitang village, in mixed forests, alt. ca. 2400 m, <named-content xmlns:xlink="http://www.w3.org/1999/xlink" content-type="dwc:verbatimCoordinates" xlink:type="simple"><named-content content-type="geo-json" specific-use="{&#34;type&#34;:&#34;Point&#34;,&#34;coordinates&#34;:[103.467958,22.760242]}" id="NCID0EZHAE" xlink:type="simple">22°45′36.87″N, 103°28′4.65″E</named-content></named-content>, 30 March 2022, <italic>Z.Y. Yu et al. JXAU 01</italic> (holotype: JXAU; isotypes: IBSC, JXAU). Fig. <xref ref-type="fig" rid="F4">4</xref>.</p><fig id="F4" position="float" orientation="portrait"><object-id xmlns:xlink="http://www.w3.org/1999/xlink" content-type="doi" xlink:type="simple">10.3897/phytokeys.235.112230.figure4</object-id><object-id xmlns:xlink="http://www.w3.org/1999/xlink" content-type="arpha" xlink:type="simple">23FC70C4-6E76-581B-A37A-1DB69C39E05C</object-id><label>Figure 4.</label><caption><p>Holotype (<bold>A</bold>) and isotype (<bold>B</bold>) sheets of <italic><tp:taxon-name><tp:taxon-name-part taxon-name-part-type="genus" reg="Synotis">Synotis</tp:taxon-name-part><tp:taxon-name-part taxon-name-part-type="species" reg="jinpingensis">jinpingensis</tp:taxon-name-part></tp:taxon-name></italic>.</p></caption><graphic xmlns:xlink="http://www.w3.org/1999/xlink" xlink:href="phytokeys-235-199_article-112230__-g004.jpg" position="float" orientation="portrait" xlink:type="simple" id="oo_939887.jpg"><uri content-type="original_file" xlink:type="simple">https://binary.pensoft.net/fig/939887</uri></graphic></fig></tp:treatment-sec><tp:treatment-sec sec-type="diagnosis" id="SECID0EAJAE"><title>Diagnosis.</title><p><italic><tp:taxon-name><tp:taxon-name-part taxon-name-part-type="genus" reg="Synotis">Synotis</tp:taxon-name-part><tp:taxon-name-part taxon-name-part-type="species" reg="jinpingensis">jinpingensis</tp:taxon-name-part></tp:taxon-name></italic> is most closely similar to <italic><tp:taxon-name><tp:taxon-name-part taxon-name-part-type="genus" reg="Synotis">S.</tp:taxon-name-part><tp:taxon-name-part taxon-name-part-type="species" reg="duclouxii">duclouxii</tp:taxon-name-part></tp:taxon-name></italic> in habit and leaf shape, but differs by having white (vs. yellow) ray florets, fewer nerves on the leaves (10–14 vs. 18–20), longer bracts of calyculus (6–8 mm vs. 1–3 mm), and larger phyllaries (8–10 mm long, 2–3 mm broad vs. 5–7 mm long, 1– 2 mm broad).</p><fig id="F5" position="float" orientation="portrait"><object-id xmlns:xlink="http://www.w3.org/1999/xlink" content-type="doi" xlink:type="simple">10.3897/phytokeys.235.112230.figure5</object-id><object-id xmlns:xlink="http://www.w3.org/1999/xlink" content-type="arpha" xlink:type="simple">3682413B-5AF2-57A1-844F-9C84FED4B1AB</object-id><label>Figure 5.</label><caption><p>The maximum likelihood tree of tribe <tp:taxon-name><tp:taxon-name-part taxon-name-part-type="tribe">Senecioneae</tp:taxon-name-part></tp:taxon-name> based on ITS dataset, with <italic><tp:taxon-name><tp:taxon-name-part taxon-name-part-type="genus" reg="Synotis">Synotis</tp:taxon-name-part><tp:taxon-name-part taxon-name-part-type="species" reg="jinpingensis">jinpingensis</tp:taxon-name-part></tp:taxon-name></italic> highlighted in red font. Bootstrap values (MLBS) and posterior probabilities (<abbrev xmlns:xlink="http://www.w3.org/1999/xlink" xlink:title="posterior probabilities" id="ABBRID0EUKAE" xlink:type="simple">PP</abbrev>) are indicated above the branches. Dashes (-) indicate MLBS &lt; 70% or <abbrev xmlns:xlink="http://www.w3.org/1999/xlink" xlink:title="posterior probabilities" id="ABBRID0EYKAE" xlink:type="simple">PP</abbrev> &lt; 0.95.</p></caption><graphic xmlns:xlink="http://www.w3.org/1999/xlink" xlink:href="phytokeys-235-199_article-112230__-g005.jpg" position="float" orientation="portrait" xlink:type="simple" id="oo_939888.jpg"><uri content-type="original_file" xlink:type="simple">https://binary.pensoft.net/fig/939888</uri></graphic></fig></tp:treatment-sec><tp:treatment-sec sec-type="description" id="SECID0EBLAE"><title>Description.</title><p>Perennial herbs, erect, rhizomatous. Rhizome thick, horizontal. Vegetative stems solitary, simple, rarely branched, erect, 50–100 cm tall, median and lower parts subglabrous, upper part often densely yellowish setulose. Flowering stems solitary, erect, scapiform, 15–30 cm tall, few-branched, fulvous tomentose. Leaves always aggregate at base of fertile shoot; petioles 1–1.5 cm long; blades obovate-lanceolate or elliptic, 12–18 cm long, 2.5–4 cm broad, papyraceous, abaxially glabrous or subglabrous, adaxially sparsely pubescent, pinnately veined, lateral veins 10–14, arcuate-ascending, base cuneate, margin shallowly sinuate-apiculate, apex acute-acuminate. Stem leaves on reproductive shoots few, narrowly lanceolate, remote, much smaller. Capitula radiate, numerous, arranged in an attenuate broadly paniculoid corymb; peduncles 3–5 mm long, fulvous tomentose, 1- or 2-bracteate; bracts below capitula linear, 5–20 mm long. Involucres cylindric-campanulate, 8–10 mm long, 2–3 mm broad, with 7–10 subulate bracteoles at base, bracts of calyculus linear, 6–8 mm long, green, apically purple; phyllaries usually 7 or 8, occasionally 5 or 6, oblong, 2–3 mm broad, green, herbaceous, glabrous, apically acute, purple. Ray florets 7 or 8; corolla tube 3.5–4.5 mm long, glabrous; lamina white, oblong-lanceolate, 6–9 mm long, 1.5–2.5 mm broad, 3–4-veined, apically obtuse, 3-denticulate. Disk florets 8–12, white; corolla 4–5 mm long, with ca. 4.5 mm long tube and funnelform limb; lobes ovate-oblong, 3–3.5 mm long, apically acute. Anthers ca. 3 mm, anther tails ca. 1.5 times as long as antheropodia; appendages ovate-oblong; antheropodia slightly dilated at base. Style branches ca. 2 mm long, fringed with long fine papillae, the central tuft prominent, much longer than laterals. Achenes 1.8–2 mm, glabrous. Pappus white, 6–7.5 mm long.</p></tp:treatment-sec><tp:treatment-sec sec-type="phenology" id="SECID0EGLAE"><title>Phenology.</title><p>Flowering from March to April; fruiting from April to July.</p></tp:treatment-sec><tp:treatment-sec sec-type="etymology" id="SECID0ELLAE"><title>Etymology.</title><p>The species is named after its type locality, i.e., Jinping county in southeastern Yunnan province, China.</p></tp:treatment-sec><tp:treatment-sec sec-type="distribution" id="SECID0EQLAE"><title>Distribution and habitat.</title><p><italic><tp:taxon-name><tp:taxon-name-part taxon-name-part-type="genus" reg="Synotis">Synotis</tp:taxon-name-part><tp:taxon-name-part taxon-name-part-type="species" reg="jinpingensis">jinpingensis</tp:taxon-name-part></tp:taxon-name></italic> is currently known from its type locality, i.e., Jinping county in southeastern Yunnan province, China (Fig. <xref ref-type="fig" rid="F2">2</xref>). It grows in mixed forests at an altitude of ca. 2400 m above sea level.</p></tp:treatment-sec><tp:treatment-sec sec-type="conservation status" id="SECID0EFMAE"><title>Conservation status.</title><p><italic><tp:taxon-name><tp:taxon-name-part taxon-name-part-type="genus" reg="Synotis">Synotis</tp:taxon-name-part><tp:taxon-name-part taxon-name-part-type="species" reg="jinpingensis">jinpingensis</tp:taxon-name-part></tp:taxon-name></italic> seems currently known only from its type locality. Four small populations of this species, each with ca. 100 individuals, have been discovered there. The habitat of <italic><tp:taxon-name><tp:taxon-name-part taxon-name-part-type="genus" reg="Synotis">S.</tp:taxon-name-part><tp:taxon-name-part taxon-name-part-type="species" reg="jinpingensis">jinpingensis</tp:taxon-name-part></tp:taxon-name></italic> is now well preserved. The discovery of further populations of this species is to be expected as botanical exploration of southeastern Yunnan proceeds. According to the IUCN Red List Categories and Criteria (<xref ref-type="bibr" rid="B7">IUCN 2022</xref>), the new species may better be categorized as Data Deficient (DD).</p></tp:treatment-sec><tp:treatment-sec><!--Section generated to contain objects referenced in tp:taxon-treatment.--><fig id="F1" position="float" orientation="portrait"><object-id xmlns:xlink="http://www.w3.org/1999/xlink" content-type="doi" xlink:type="simple">10.3897/phytokeys.235.112230.figure1</object-id><object-id xmlns:xlink="http://www.w3.org/1999/xlink" content-type="arpha" xlink:type="simple">57B609B0-23CA-59CD-B6E1-AFA67BA36226</object-id><label>Figure 1.</label><caption><p><italic><tp:taxon-name><tp:taxon-name-part taxon-name-part-type="genus" reg="Synotis">Synotis</tp:taxon-name-part><tp:taxon-name-part taxon-name-part-type="species" reg="jinpingensis">jinpingensis</tp:taxon-name-part></tp:taxon-name></italic> in the wild (Jinping, Yunnan, China) <bold>A</bold> habitat <bold>B</bold> habit <bold>C</bold> portion of stem <bold>D</bold> leaves (left three: adaxial side; right three: abaxial side) <bold>E</bold> synflorescence <bold>F</bold> capitulum (side view) <bold>G</bold> capitulum (top view) <bold>H</bold> florets (left: ray floret; right: disk floret) <bold>I</bold> phyllaries (left: adaxial side; right: abaxial side) <bold>J</bold> bracts of calyculus.</p></caption><graphic xmlns:xlink="http://www.w3.org/1999/xlink" xlink:href="phytokeys-235-199_article-112230__-g001.jpg" position="float" orientation="portrait" xlink:type="simple" id="oo_939884.jpg"><uri content-type="original_file" xlink:type="simple">https://binary.pensoft.net/fig/939884</uri></graphic></fig><fig id="F2" position="float" orientation="portrait"><object-id xmlns:xlink="http://www.w3.org/1999/xlink" content-type="doi" xlink:type="simple">10.3897/phytokeys.235.112230.figure2</object-id><object-id xmlns:xlink="http://www.w3.org/1999/xlink" content-type="arpha" xlink:type="simple">E5B99584-E0B2-5E5A-BBF1-23629F95A8C3</object-id><label>Figure 2.</label><caption><p>Distribution map of <italic><tp:taxon-name><tp:taxon-name-part taxon-name-part-type="genus" reg="Synotis">Synotis</tp:taxon-name-part><tp:taxon-name-part taxon-name-part-type="species" reg="jinpingensis">jinpingensis</tp:taxon-name-part></tp:taxon-name></italic> (black dot) and <italic><tp:taxon-name><tp:taxon-name-part taxon-name-part-type="genus" reg="Synotis">S.</tp:taxon-name-part><tp:taxon-name-part taxon-name-part-type="species" reg="duclouxii">duclouxii</tp:taxon-name-part></tp:taxon-name></italic> (black star).</p></caption><graphic xmlns:xlink="http://www.w3.org/1999/xlink" xlink:href="phytokeys-235-199_article-112230__-g002.jpg" position="float" orientation="portrait" xlink:type="simple" id="oo_939885.jpg"><uri content-type="original_file" xlink:type="simple">https://binary.pensoft.net/fig/939885</uri></graphic></fig></tp:treatment-sec><ref-list><ref id="B7"><mixed-citation xmlns:xlink="http://www.w3.org/1999/xlink" xlink:type="simple">IUCN (<year>2022</year>) Guidelines for Using the IUCN Red List Categories and Criteria. Version 15. Prepared by the Standards and Petitions Committee. <ext-link xlink:href="http://www.iucnredlist.org/documents/RedListGuidelines.pdf" ext-link-type="uri" xlink:type="simple">http://www.iucnredlist.org/documents/RedListGuidelines.pdf</ext-link></mixed-citation></ref></ref-list></tp:taxon-treatment>
